# Supplementary material for: Senescence-Related lncRNA Signature Predicts Prognosis, Response to Immunotherapy and Chemotherapy in Skin Cutaneous Melanoma
Source: Biomolecules. 2023 Apr 9;13(4):661. doi: 10.3390/biom13040661 (PMC10135470; doi:10.3390/biom13040661)
Supplement: Supplementary file 1 [file biomolecules-13-00661-s001.zip]

Archive with 1 entries (1 files):
- biomolecules-2088289-supplementary.pdf
